# Supplementary material for: Comparative Effects of Sleeve Gastrectomy vs. Roux-en-Y Gastric Bypass on Phase Angle and Bioelectrical Impedance Analysis Measures: A Systematic Review and Meta-Analysis
Source: J Clin Med. 2024 Nov 11;13(22):6784. doi: 10.3390/jcm13226784 (PMC11594950; doi:10.3390/jcm13226784)
Supplement: Supplementary file 1 [file jcm-13-06784-s001.zip]

Archive with 15 entries (15 files):
- Figure S1.tif
- Figure S10.tif
- Figure S11.tif
- Figure S12.tif
- Figure S13.tif
- Figure S14.tif
- Figure S15. Prisma Checklist.pdf
- Figure S2.tif
- Figure S3.tif
- Figure S4.tif
- Figure S5.tif
- Figure S6.tif
- Figure S7.tif
- Figure S8.tif
- Figure S9.tif
